# Supplementary material for: Uptake of Magnetite Nanoparticles on Polydopamine Films Deposited on Gold Surfaces: A Study by AFM and XPS
Source: Nanomaterials (Basel). 2024 Oct 24;14(21):1699. doi: 10.3390/nano14211699 (PMC11547837; doi:10.3390/nano14211699)
Supplement: Supplementary file 1 [file nanomaterials-14-01699-s001.zip]

Archive with 1 entries (1 files):
- nanomaterials-3250075-supplementary.pdf
